# Supplementary material for: A Scoping Review of Educator Proficiency Interventions in Pharmacy Education Illustrated by an Interdisciplinary Model Integrating Pedagogical Theories into Practice
Source: Pharmacy (Basel). 2023 Oct 30;11(6):172. doi: 10.3390/pharmacy11060172 (PMC10661261; doi:10.3390/pharmacy11060172)
Supplement: Supplementary file 1 [file pharmacy-11-00172-s001.zip]

Archive with 1 entries (1 files):
- pharmacy-2658370-supplementary.pdf
